# Supplementary material for: Metabolomic Effects and Their Relationship with Intracellular/Extracellular Concentrations of Casiopeinas® in Triple-Negative Mesenchymal Breast Cancer
Source: Int J Mol Sci. 2025 Sep 8;26(17):8735. doi: 10.3390/ijms26178735 (PMC12429760; doi:10.3390/ijms26178735)
Supplement: Supplementary file 1 [file ijms-26-08735-s001.zip]

Archive with 1 entries (1 files):
- ijms-3740015-supplementary.pdf
